# Supplementary material for: Interocular anatomical and visual functional differences in pediatric patients with unilateral cataracts
Source: BMC Ophthalmol. 2016 Nov 3;16:192. doi: 10.1186/s12886-016-0371-5 (PMC5094053; doi:10.1186/s12886-016-0371-5)
Supplement: Additional file 1: — Raw data. (XLSX 13 kb) [file 12886_2016_371_MOESM1_ESM.xlsx]

## Sheet: Raw data
Identifier	Gender	Surgical age (years)	Cataract Eyes	CTTL in operated eyes (μm)	CTTL in contralateral eyes (μm)	ACV in operated eyes (mm3)	ACV in contralateral eyes (mm3)	ACD in operated eyes (mm)	ACD in contralateral eyes (mm)	CMT in operated eyes (μm)	CMT in contralateral eyes (μm)	BCVA of operated eyes (decimal)	BCVA of contralateral eyes (decimal)
1	F	0-5	OS	531	634	144	123	2.77	3.58	228	224	0.1	0.5
2	F	0-5	OS	548	575	121	152	2.35	3.13	210	184
3	F	0-5	OD	509	502	192	160	3.77	2.88	274	227
4	F	0-5	OD	533	536	148	135	3.9	2.21	230	222	0.1	0.6
5	M	0-5	OD	565	552	132	121	2.81	2.43	240	234	0.1	1.2
6	M	0-5	OS	618	594	78	107	2.2	2.52	269	308	0.01	0.5
7	M	6-10	OD	535	543	81	90	2.42	2.21	233	240	0.3	1
8	F	0-5	OD	509	510	164	129	4.64	2.73	225	221	0.05	0.8
9	M	0-5	OS	526	521	149	165	3.85	2.78	230	218	0.6	1
10	M	6-10	OS	515	505	157	231	4.2	3.17	241	236	0.4	1
11	M	11-15	OS	565	552	174	162	3.01	2.79	202	222	0.05	1
12	M	0-5	OS	568	549	181	156	4.33	3.11	243	221
13	M	6-10	OS	601	563	114	165	2.64	2.95	230	256	0.6	1
14	F	0-5	OD	497	487	181	160	3.52	2.91	226	227	0.2	1
15	F	0-5	OS	565	542	193	144	4.22	2.65	253	226	0.2	1
16	F	6-10	OS	529	536	167	197	4.23	2.92	255	268	0.05	1
17	M	6-10	OS	560	546	112	198	3.7	2.12	202	209	1	1
18	M	6-10	OD	632	599	182	158	4.39	2.87	244	209	0.4	1
19	M	6-10	OS	524	545	128	164	3.33	3.05	232	265		1
20	F	6-10	OD	517	501	210	159	3.08	2.94	212	207	0.2	1
21	M	0-5	OS	582	532	204	178	4.29	3.09	215	240	0.06
22	M	0-5	OS	608	606	205	200	3.77	3.33	242	255	0.16	0.8
23	M	6-10	OD	504	515	198	168	4.49	2.97	204	203	0.9	1
24	F	0-5	OS	533	523	212	181	4.18	3.26	229	226	0.6	1
25	M	6-10	OD	551	532	245	175	4.88	3.12	268	228		0.8
26	M	6-10	OD	567	552	145	147	4.33	2.86	239	238	0.01	1
27	M	6-10	OS	543	565	165	165	4.54	2.91	227	223	0.05	0.16
28	F	6-10	OS	570	509	157	61	4.38	1.69	230	228	1.5	1.2
29	M	6-10	OS	518	529	192	136	4.02	2.17	210	231	0.05	1
30	M	0-5	OD	570	555	161	160	2.92	2.96	214	210	0.3	0.8
31	M	6-10	OS	534	543	174	164	4.11	2.94	225	227	0.05	1
32	F	0-5	OD	575	546	159	154	2.72	3.04	215	246
33	M	6-10	OS	553	547	215	189	4.57	3.13	247	225	0.05	1.2
34	M	0-5	OS	522	542	169	175	4	2.88	240	234	0.1	0.8
35	F	6-10	OS	532	559	206	142	4	2.86	209	229	0.05	1.2
36	M	6-10	OD	560	560	127	136	2.74	2.71	142	153	0.7	1
37	M	0-5	OD	546	510	96	126	2.41	2.3	245	263	0.15	1
38	M	6-10	OS	543	536	182	137	4.07	2.65	235	256	0.7	1
39	F	6-10	OS	572	523	188	153	4.19	2.81	235	230	0.3	0.8
40	M	6-10	OD	231	503	130	169	3	3.12	214	223	0.04	1.2
41	M	6-10	OD	525	524	174	181	4.32	3	247	210	0.2	1
42	M	0-5	OD	541	529	208	220	3.85	3.38	205	197
43	M	6-10	OS	640	595	192	165	4.33	2.9	232	246	0.05	1
44	M	0-5	OS	505	465	176	148	4.13	2.92	222	228		0.7
45	M	0-5	OS	639	557	155	149	3.16	2.78	216	213
46	F	6-10	OS	561	556	170	165	3.79	2.87	254	265	0.3	1
47	M	0-5	OS	623	590	169	156	3.97	2.92	198	206		0.8
48	M	6-10	OD	647	625	125	183	3.6	3.04	212	205	0.1	1.2
49	F	6-10	OD	570	547	205	162	4.2	3.18	219	228	0.6	1
50	M	0-5	OD	478	458	192	170	3.91	3.47	262	242
51	M	11-15	OD	553	513	134	145	3.95	2.74	223	224		1.2
52	M	6-10	OS	503	552	129	136	3.42	2.72	224	235
53	F	6-10	OD	560	572	143	156	2.86	4.13	215	255		0.7
